# Supplementary material for: Machine Learning Consensus Clustering Approach for Hospitalized Patients with Dysmagnesemia
Source: Diagnostics (Basel). 2021 Nov 15;11(11):2119. doi: 10.3390/diagnostics11112119 (PMC8619519; doi:10.3390/diagnostics11112119)
Supplement: Supplementary file 1 [file diagnostics-11-02119-s001.zip]

Archive with 1 entries (1 files):
- agronomy-1413519-supplementary.pdf
